# Supplementary material for: Using Trichoderma asperellum to Antagonize Lasiodiplodia theobromae Causing Stem-End Rot Disease on Pomelo (Citrus maxima)
Source: J Fungi (Basel). 2023 Sep 29;9(10):981. doi: 10.3390/jof9100981 (PMC10607552; doi:10.3390/jof9100981)
Supplement: Supplementary file 1 [file jof-09-00981-s001.zip]

Archive with 1 entries (1 files):
- jof-2594372-supplementary.pdf
